# Supplementary material for: Quaternary Structure and Hetero-Oligomerization of Recombinant Human Small Heat Shock Protein HspB7 (cvHsp)
Source: Int J Mol Sci. 2021 Jul 21;22(15):7777. doi: 10.3390/ijms22157777 (PMC8345930; doi:10.3390/ijms22157777)
Supplement: Supplementary file 1 [file ijms-22-07777-s001.zip]

Archive with 1 entries (1 files):
- ijms-1294878-supplementary.pdf
